# Supplementary material for: Prevalence of Antiphospholipid Antibody Syndrome Among Patients with Recurrent Pregnancy Loss: Impact of the Revised 2023 ACR/EULAR Antiphospholipid Syndrome Criteria
Source: J Clin Med. 2024 Dec 17;13(24):7698. doi: 10.3390/jcm13247698 (PMC11677686; doi:10.3390/jcm13247698)
Supplement: Supplementary file 1 [file jcm-13-07698-s001.zip]

Archive with 1 entries (1 files):
- jcm-3332947-supplementary.pdf
